# Supplementary material for: Impaired Upper Airway Muscle Function with Excessive or Deficient Dietary Intake of Selenium in Rats
Source: Antioxidants (Basel). 2024 Sep 4;13(9):1080. doi: 10.3390/antiox13091080 (PMC11429047; doi:10.3390/antiox13091080)
Supplement: Supplementary file 1 [file antioxidants-13-01080-s001.zip]

Archive with 1 entries (1 files):
- antioxidants-3152039-supplementary.pdf
